# Supplementary material for: New Insights into the Host–Pathogen Interaction of Mycoplasma gallisepticum and Avian Metapneumovirus in Tracheal Organ Cultures of Chicken
Source: Microorganisms. 2021 Nov 22;9(11):2407. doi: 10.3390/microorganisms9112407 (PMC8618481; doi:10.3390/microorganisms9112407)
Supplement: Supplementary file 1 [file microorganisms-09-02407-s001.zip]

Archive with 1 entries (1 files):
- microorganisms-1431276-supplementary.pdf
